# Supplementary material for: Stability of Dengue 2 Nonstructural Glycoprotein 1 (NS1) Is Affected by the Nature of Basic Residue at Position NS1-324
Source: Curr Issues Mol Biol. 2023 Feb 14;45(2):1644–54. doi: 10.3390/cimb45020106 (PMC9955058; doi:10.3390/cimb45020106)
Supplement: Supplementary file 1 [file cimb-45-00106-s001.zip]

Archive with 1 entries (1 files):
- cimb-2107494-SM.pdf
